# Supplementary material for: Emerging Contaminant Imidacloprid in Mediterranean Soils: The Risk of Accumulation Is Greater than the Risk of Leaching
Source: Toxics. 2022 Jun 30;10(7):358. doi: 10.3390/toxics10070358 (PMC9323270; doi:10.3390/toxics10070358)
Supplement: Supplementary file 1 [file toxics-10-00358-s001.zip]

Archive with 1 entries (1 files):
- toxics-1780635-supplementary.pdf
